# Supplementary material for: Eprinomectin Inhibits Leishmania by Inducing Mitochondrial Dysfunction and Cell Cycle Arrest
Source: Transbound Emerg Dis. 2026 May 11;2026:9050245. doi: 10.1155/tbed/9050245 (PMC13158698; doi:10.1155/tbed/9050245)
Supplement: Supplementary file 2 — Supporting Information 2 Table S1 provides the list of differentially expressed genes identified by RNA‐seq analysis. [file TBED-2026-9050245-s001.xlsx]

## Sheet: table1
GeneID	BaseMean_DESeq2	BaseMean_control_L24h	BaseMean_case_L24	FoldChange	log2FoldChange	p-value	q-value	Regulation	FPKM_Eprinomectin-1	FPKM_Eprinomectin-2	FPKM_Eprinomectin-3	FPKM_control-1	FPKM_control-2	FPKM_control-3	Product Description	Gene Name
LmxM.01.0050	2436.34	1564.87	3307.82	2.11379	1.07983	1.2997799999999998e-100	3.39657e-99	Up	76.5704	72.9043	77.5981	35.5262	32.1074	34.0623	carboxylase, putative	N/A
LmxM.02.0090	2995.32	4125.23	1865.4	0.452197	-1.14498	3.7176e-147	1.5900999999999999e-145	Down	80.4293	78.7352	81.0673	164.553	163.916	174.6	hypothetical protein, conserved	N/A
LmxM.02.0270	865.26	1220.43	510.091	0.417945	-1.25862	5.41474e-54	6.509699999999998e-53	Down	121.678	128.571	108.462	277.866	288.171	246.641	hypothetical protein, conserved	N/A
LmxM.02.0460	11164	15607.2	6720.79	0.430627	-1.21549	2.0274e-275	2.3538e-273	Down	356.564	334.038	361.701	760.816	775.078	777.97	Mitochondrial outer membrane protein porin, putative	VDAC
LmxM.02.0650	1981.97	2649	1314.94	0.496388	-1.01046	6.933669999999999e-96	1.69219e-94	Down	63.1921	63.8051	63.8447	122.466	120.725	120.832	hypothetical protein, conserved	N/A
LmxM.03.0400	1916.87	1274.85	2558.89	2.00721	1.00519	8.53775e-80	1.66394e-78	Up	127.85	130.223	138.51	60.4774	61.4242	65.1933	GPR1/FUN34/yaaH family, putative	N/A
LmxM.03.0600	3150.02	4991.48	1308.56	0.262149	-1.93154	0	0	Down	47.2184	51.1371	51.2054	181.127	180.382	178.663	arginine N-methyltransferase, putative	N/A
LmxM.03.0690	11111.1	15051.2	7171.04	0.476439	-1.06964	7.1322e-253	7.626799999999998e-251	Down	51.9529	53.2421	53.7973	103.256	104.758	107.988	DEAD/DEAH box helicase, putative	N/A
LmxM.03.0740	949.758	1292.61	606.91	0.46952	-1.09074	1.22654e-58	1.64219e-57	Down	107.804	107.749	110.879	227.7	212.477	218.028	cytochrome c oxidase copper chaperone, putative	N/A
LmxM.04.0100	2839.12	1853.38	3824.86	2.06373	1.04525	3.4733999999999997e-106	9.634299999999999e-105	Up	98.506	98.5116	101.387	43.0846	45.0603	48.7969	hypothetical protein, conserved	N/A
LmxM.04.0130	5605.3	1797.25	9413.34	5.23769	2.38893	0	0	Up	226.623	228.243	246.08	40.4018	43.5636	42.7654	hypothetical protein	N/A
LmxM.04.0210	1775.75	1014.24	2537.27	2.50174	1.32293	3.0383e-123	1.012e-121	Up	110.005	103.365	112.483	38.7625	42.5277	42.064	surface antigen-like protein	N/A
LmxM.04.0310	3357.91	4599.39	2116.43	0.460166	-1.11977	2.969499999999999e-150	1.3116e-148	Down	50.7302	48.5164	52.6581	101.949	105.597	105.04	beta-fructofuranosidase, putative	N/A
LmxM.04.0580	2980.6	4080	1881.2	0.461062	-1.11697	1.7413e-134	6.3745e-133	Down	97.5231	105.005	100.289	211.435	205.944	204.466	spermidine synthase, putative	N/A
LmxM.04.0850	2650.66	3593.65	1707.67	0.475212	-1.07336	1.89624e-91	4.29268e-90	Down	74.8007	65.6666	75.8141	141.463	140.759	148.731	rhomboid-like protein, serine peptidase, Clan S-, family S54, putative	N/A
LmxM.04.1050	2426.76	3425.91	1427.6	0.416718	-1.26286	3.231899999999999e-163	1.5918999999999998e-161	Down	72.2936	68.7734	70.8375	158.315	163.674	159.536	acyltransferase-like protein, copy 2	N/A
LmxM.05.0140	3682.14	5047.15	2317.14	0.459097	-1.12313	1.6631999999999997e-146	7.0037e-145	Down	50.3204	50.6425	53.6917	108.771	102.744	107.414	nucleolar RNA helicase II, putative	N/A
LmxM.05.0480	4977.16	1678.04	8276.28	4.93218	2.30222	0	0	Up	216.889	215.572	226.743	40.8106	43.3024	42.4521	monocarboxylate transporter-like protein	N/A
LmxM.05.0500	2553.51	3706.1	1400.92	0.377992	-1.40357	8.0808e-195	5.382999999999999e-193	Down	35.7988	38.3359	37.2473	92.3926	95.2136	91.4097	ATP synthase F1, alpha subunit, putative	ATPF1A
LmxM.05.0510	4135.45	6194.19	2076.71	0.335253	-1.57668	1.2151e-252	1.2824999999999998e-250	Down	44.8179	50.0925	46.786	136.365	128.553	135.258	ATP synthase F1, alpha subunit, putative	ATPF1A
LmxM.05.0760	3551.83	2346.22	4757.43	2.02769	1.01984	1.644e-141	6.5175e-140	Up	48.8835	49.0131	50.6701	23.0878	22.9527	23.3348	kinesin-like protein	N/A
LmxM.05.0830	5048.98	6760.84	3337.11	0.493597	-1.01859	6.969499999999999e-169	3.6076999999999995e-167	Down	165.389	162.316	169.258	321.108	314.143	318.025	methylthioadenosine phosphorylase, putative	N/A
LmxM.05.1200	1384.87	1908.16	861.583	0.451528	-1.14711	6.84718e-74	1.19929e-72	Down	105.287	99.8892	90.9499	211.157	210.525	199.331	prefoldin subunit, putative	N/A
LmxM.05.1215	1101.23	639.83	1562.63	2.44222	1.28819	5.619469999999999e-84	1.1474700000000001e-82	Up	78.335	85.5736	86.7614	31.6607	32.6786	32.8525	surface antigen-like protein	N/A
LmxM.06.0310	5419.66	3586.49	7252.82	2.02226	1.01597	5.217899999999998e-181	2.9863e-179	Up	161.182	161.838	166.044	75.6254	75.9577	77.4132	pteridine transporter, putative	N/A
LmxM.06.0860	3818.73	5574.57	2062.88	0.370047	-1.43422	4.9893e-278	5.963e-276	Down	58.9097	61.0564	61.0493	150.993	157.137	155.083	dihydrofolate reductase-thymidylate synthase	N/A
LmxM.07.0060	10012.4	13665	6359.71	0.465396	-1.10347	1.0311999999999999e-283	1.2698e-281	Down	370.66	379.808	372.085	758.627	761.296	764.044	cytochrome c1, heme protein, mitochondrial, putative	CYC1
LmxM.07.0100	3913.41	5664.16	2162.67	0.381812	-1.38907	7.3507e-267	8.414e-265	Down	32.0113	32.5042	31.1929	79.2271	78.5463	79.5861	pitrilysin-like metalloprotease, metallo-peptidase, Clan ME, Family M16C	N/A
LmxM.07.0340	4907.78	7076.69	2738.87	0.387039	-1.36945	2.7747999999999994e-157	1.3035e-155	Down	101.659	90.2764	109.104	242.271	242.005	252.158	ATP-dependent RNA helicase DBP2B, putative	DBP2B
LmxM.07.0570	3073.07	4327.58	1818.56	0.420239	-1.25072	2.5734e-139	9.865199999999999e-138	Down	60.6905	55.2926	61.299	138.812	131.412	129.145	Nucleolar protein 54, putative	NOP54
LmxM.07.0640	3805.62	5921.24	1689.99	0.285402	-1.80893	0	0	Down	77.3799	80.8902	71.6486	261.246	247.559	253.983	eukaryotic translation initiation factor 3 subunit h	EIF3H
LmxM.07.0840	1381.07	918.888	1843.26	2.00594	1.00428	2.34159e-50	2.57164e-49	Up	22.3471	21.2873	24.1125	11.3763	9.72666	10.865	hypothetical protein, conserved	N/A
LmxM.07.0870	4230.35	6584.05	1876.64	0.285035	-1.81079	0	0	Down	76.6271	72.8265	80.5773	261.453	251.247	251.337	splicing factor ptsr1-like protein	N/A
LmxM.07.0950	3217.35	1941.37	4493.33	2.31451	1.21071	1.3192999999999998e-183	7.7694e-182	Up	34.553	34.5474	35.6559	14.2463	14.1035	14.5059	hypothetical protein, conserved	N/A
LmxM.07.1160	19681.4	12617.6	26745.1	2.11967	1.08384	3.390999999999999e-246	3.2421999999999995e-244	Up	824.703	815.689	844.855	359.871	363.419	386.992	amino acid transporter 19, putative	AAT19
LmxM.08.0470	1629.2	2189.68	1068.72	0.48806	-1.03487	1.4775e-78	2.83199e-77	Down	132.177	139.885	142.007	274.988	267.342	260.874	small ubiquitin protein, putative	N/A
LmxM.08.0570	832.861	487.38	1178.34	2.41757	1.27356	1.13944e-65	1.69291e-64	Up	95.7485	105.391	98.123	40.3321	37.5019	39.3638	hypothetical protein, conserved	N/A
LmxM.08.0740	347.849	230.178	465.519	2.02259	1.01621	3.58188e-20	1.56505e-19	Up	39.1479	32.2627	37.1811	16.2705	17.3343	17.2398	amastin-like protein, putative	N/A
LmxM.08.0750	51.7238	32.5353	70.9122	2.17982	1.12421	1.64154e-4	2.8696e-4	Up	6.39918	3.63523	6.51237	2.99917	2.35686	1.82271	amastin-like protein, putative	N/A
LmxM.08.0760	457.149	236.712	677.585	2.86262	1.51734	3.14544e-43	2.92818e-42	Up	36.6034	39.5836	43.8936	10.8226	14.4971	14.4239	amastin-like protein, putative	N/A
LmxM.08.0770	679.194	385.32	973.068	2.52531	1.33646	1.11731e-59	1.5184599999999999e-58	Up	67.354	69.1767	76.3411	27.2121	25.9527	26.6372	amastin-like protein, putative	N/A
LmxM.08.1100	13125.2	19177.7	7072.65	0.368792	-1.43912	0	0	Down	294.349	301.055	288.002	765.111	757.326	745.697	hypothetical protein, conserved	N/A
LmxM.08.1110	7507.44	10065.9	4948.96	0.491659	-1.02427	4.5416e-138	1.7166999999999998e-136	Down	141.99	134.465	137.929	279.276	263.068	255.561	stress-induced protein sti1	N/A
LmxM.08.1222	6054.26	8172.66	3935.86	0.481583	-1.05414	1.0309e-170	5.405099999999999e-169	Down	601.74	612.903	584.632	1209.47	1173.79	1154.22	hypothetical protein, conserved	N/A
LmxM.08.29.0030	3201.21	4347.17	2055.26	0.472785	-1.08074	2.7131e-139	1.0352e-137	Down	66.4009	65.0212	69.3584	136	133.285	132.792	NA	NA
LmxM.08.29.0251	2042.89	1280.33	2805.46	2.1912	1.13172	1.0870999999999998e-108	3.0999999999999996e-107	Up	134.969	133.409	132.42	59.5185	58.9072	54.7506	NA	NA
LmxM.08.29.1335	74.5252	47.9656	101.085	2.10778	1.07572	7.92668e-6	1.54744e-5	Up	7.86115	6.6765	5.63871	2.63115	3.96938	2.47008	NA	NA
LmxM.08.29.1340	132.945	79.8157	186.074	2.33117	1.22105	3.13833e-11	8.77675e-11	Up	3.90254	5.27317	4.13443	1.47189	1.91223	2.02666	NA	NA
LmxM.08.29.1360	83.8735	46.5732	121.174	2.60162	1.37941	1.44188e-9	3.66879e-9	Up	2.94672	2.65228	2.71883	0.970901	0.715985	1.34103	NA	NA
LmxM.08.29.1520	2061.42	1222.1	2900.74	2.37361	1.24708	3.3144e-125	1.1223e-123	Up	69.7772	64.2701	70.3	26.8104	27.1165	27.592	NA	NA
LmxM.08.29.1720	4358.42	6483.14	2233.71	0.344556	-1.53719	1.9771e-183	1.1476999999999997e-181	Down	272.371	230.024	265.484	723.415	713.924	672.532	NA	NA
LmxM.08.29.1870	2256.89	3054.43	1459.35	0.477787	-1.06556	5.52811e-95	1.3371099999999997e-93	Down	209.04	199.293	209.439	428.903	395.854	399.289	NA	NA
LmxM.08.29.2340	2133.3	2984.32	1282.28	0.429664	-1.21872	4.8562699999999995e-93	1.13411e-91	Down	111.346	111.369	94.1072	237.438	232.543	228.271	NA	NA
LmxM.08.29.2850	476.067	308.277	643.856	2.08859	1.06253	3.96246e-30	2.5376599999999996e-29	Up	80.1027	78.8139	74.6819	32.4243	35.7161	37.8044	NA	NA
LmxM.09.0080	312.994	198.291	427.696	2.15681	1.1089	6.10983e-22	2.8835399999999998e-21	Up	26.5724	25.5242	27.3916	12.844	10.2372	11.7995	RNA-binding protein 5-like protein	N/A
LmxM.09.0340	3166.72	1961.29	4372.15	2.22926	1.15656	5.016799999999999e-116	1.5502999999999999e-114	Up	62.5599	60.3148	68.789	26.2638	27.4026	27.7444	hypothetical protein, conserved	N/A
LmxM.09.0930	4146.94	6641	1652.88	0.24889	-2.00642	0	0	Down	168.707	167.142	167.914	622.225	623.873	670.64	calmodulin, putative	N/A
LmxM.09.0970	26162.6	37054.5	15270.7	0.412113	-1.27889	0	0	Down	567.787	562.747	593.319	1363.78	1299.11	1297.2	elongation factor-1 gamma	N/A
LmxM.10.0290	9122.85	12392.1	5853.55	0.472352	-1.08206	1.1316999999999999e-206	8.0678e-205	Down	200.489	213.057	200.199	400.16	416.215	414.096	isocitrate dehydrogenase [NADP]	IDH
LmxM.10.0330	2452.68	1535.57	3369.8	2.19455	1.13393	2.7344e-124	9.144999999999999e-123	Up	119.27	115.673	120.037	48.2189	52.4984	52.4764	hypothetical protein, conserved	N/A
LmxM.10.0450	945.765	1274.54	616.986	0.484078	-1.04669	2.5539699999999997e-54	3.11654e-53	Down	109.439	113.45	112.906	217.64	227.956	211.232	4F5 protein family/Zinc-binding, putative	N/A
LmxM.10.0540	2953.22	1810.23	4096.21	2.26281	1.17811	1.0738e-145	4.4753999999999995e-144	Up	55.893	57.4672	58.6053	22.8198	24.001	25.1508	hypothetical protein, unknown function	N/A
LmxM.10.0715	500.783	308.24	693.326	2.24931	1.16948	4.4044599999999995e-32	2.9854099999999998e-31	Up	60.1872	53.9282	60.3762	27.8279	23.6235	21.9595	amino acid transporter, putative	N/A
LmxM.10.0850	3176.01	4401.03	1950.98	0.443281	-1.17371	4.9313999999999995e-136	1.8299999999999999e-134	Down	229.245	254.364	229.875	507.891	515.113	501.105	nuclear transport factor 2, putative, ntf2-like	N/A
LmxM.10.0870	1340.59	1806.29	874.886	0.484364	-1.04584	6.61375e-50	7.214749999999999e-49	Down	97.9963	99.8278	107.52	178.37	218.971	199.761	histone H3	N/A
LmxM.10.0890	7621.02	11528	3714.02	0.322173	-1.63409	0	0	Down	370.88	362.723	354.784	1104.55	1037.85	1056.11	FKBP-type peptidyl-prolyl cis-trans isomerase, putative	N/A
LmxM.10.0945	1826.76	2542.96	1110.56	0.436708	-1.19526	4.605699999999999e-108	1.2952e-106	Down	151.52	161.771	156.804	321.813	351.011	346.639	Archaic translocase of outer membrane 12 kDa subunit, putative	ATOM12
LmxM.11.0100	6311.95	8703.82	3920.08	0.450379	-1.15079	1.5373999999999998e-187	9.5379e-186	Down	124.756	129.626	122.893	273.777	261.104	258.224	seryl-tRNA synthetase	SerRS
LmxM.11.0480	4478.49	6210.77	2746.21	0.442156	-1.17737	4.3219e-142	1.7218e-140	Down	39.2884	42.1672	36.8605	85.7931	83.7907	83.7992	mRNA cap guanine-N7 methyltransferase, putative	N/A
LmxM.11.0820	2814.4	3779.72	1849.09	0.489225	-1.03143	1.8388599999999998e-91	4.17441e-90	Down	82.379	78.4793	89.2724	154.785	160.786	168.585	hypothetical protein, conserved	N/A
LmxM.11.1040	723.527	479.866	967.187	2.01556	1.01118	2.06196e-38	1.68248e-37	Up	17.5586	17.2815	19.353	8.64466	8.60119	8.2089	hypothetical protein, conserved	N/A
LmxM.12.0460	790.071	503.815	1076.33	2.13636	1.09515	1.86945e-47	1.89913e-46	Up	21.8987	20.0629	20.7223	9.37918	8.65612	9.74667	hypothetical protein, unknown function	N/A
LmxM.12.0670	7724.48	10387.3	5061.7	0.487298	-1.03712	1.4801999999999997e-149	6.5023e-148	Down	229.756	227.111	223.723	461.625	438.891	421.74	cytochrome oxidase subunit IV, putative	COXIV
LmxM.12.0850	212.476	141.118	283.834	2.01137	1.00818	4.07671e-12	1.19479e-11	Up	14.59	14.8995	19.1225	8.03597	7.9251	6.9131	surface antigen protein 2, putative	N/A
LmxM.12.1130	5099.01	7491	2707.01	0.361357	-1.4685	8.578099999999999e-221	6.768399999999999e-219	Down	103.252	113.43	104.743	293.346	279.218	269.562	Activating nitroreductase NTR2, NADH:flavin oxidoreductase/NADH oxidase, putative	NTR2
LmxM.12.1270	3785.23	5541.4	2029.07	0.366165	-1.44943	3.0643999999999995e-240	2.8300999999999996e-238	Down	89.9072	89.0632	90.6923	242.354	228.286	226.571	arginine N-methyltransferase-like protein	N/A
LmxM.13.0870	12556	17178	7934.09	0.461872	-1.11444	6.878599999999999e-241	6.425599999999999e-239	Down	219.105	231.721	234.865	469.797	473.634	462.238	metallo-peptidase, Clan ME, Family M16, mitochondrial processing peptidase alpha subunit, putative	N/A
LmxM.13.1480	5020.02	7022.57	3017.47	0.429689	-1.21864	2.5548999999999994e-175	1.3934999999999998e-173	Down	292.145	276.152	299.363	657.342	643.854	610.492	Ran-binding protein 1, putative	N/A
LmxM.13.1660	14744.8	21166.9	8322.68	0.393191	-1.3467	0	0	Down	239.843	240.201	225.826	575.813	564.126	559.931	chaperonin TCP20, putative	N/A
LmxM.14.0190	10517.5	14886	6149.08	0.41308	-1.27551	0	0	Down	476.906	467.136	461.516	1088.31	1069.18	1064.31	Thioredoxin-like, putative	N/A
LmxM.14.0450	4462.05	6016.71	2907.4	0.483228	-1.04922	3.2685999999999994e-167	1.6601999999999999e-165	Down	137.736	133.089	140.702	266.483	272.009	267.892	N-terminal conserved domain of Nudc./CS domain containing protein, putative	NUDC1
LmxM.14.0550	793.225	514.808	1071.64	2.08175	1.0578	2.32982e-38	1.89914e-37	Up	39.4024	32.2805	35.2906	15.7227	16.2029	16.738	hypothetical protein, unknown function	N/A
LmxM.14.0630	627.312	405.211	849.413	2.09617	1.06776	1.37697e-37	1.09928e-36	Up	41.4613	45.4076	40.4387	18.3578	19.6406	19.5219	fatty acid elongase, putative	N/A
LmxM.14.1340	3258.28	4619.5	1897.07	0.410675	-1.28393	1.5749999999999998e-172	8.3662e-171	Down	74.0277	68.3891	66.5571	160.911	159.93	161.014	delta-6 fatty acid desaturase, putative	N/A
LmxM.14.1360	5287.49	7705.56	2869.42	0.372391	-1.42511	0	0	Down	85.7346	80.416	82.7724	210.93	210.062	211.956	myo-inositol-1-phosphate synthase	N/A
LmxM.14.1480	2493.87	3537.5	1450.24	0.409975	-1.28639	2.1565999999999997e-161	1.0370999999999999e-159	Down	74.2517	68.5102	69.739	161.749	162.244	166.841	glutathione-S-transferase/glutaredoxin, putative	N/A
LmxM.15.0275	2898.3	4315.27	1481.34	0.343263	-1.54261	1.8275999999999998e-210	1.3502999999999998e-208	Down	116.476	126.805	116.921	343.947	328.624	320.909	ribonucleoprotein p18, mitochondrial precursor, putative	N/A
LmxM.15.0281	4695.51	6603.05	2787.97	0.422225	-1.24392	6.124799999999999e-216	4.695899999999999e-214	Down	231.697	227.395	218.843	512.168	512.593	495.575	ribonucleoprotein p18, mitochondrial precursor, putative	N/A
LmxM.15.0630	5086.88	3256.21	6917.55	2.12442	1.08707	7.357299999999999e-144	3.0197999999999996e-142	Up	116.062	109.655	117.304	50.5909	48.7448	53.5522	hypothetical protein, unknown function	N/A
LmxM.15.0650	2036.66	1052.16	3021.17	2.87137	1.52174	6.5641e-151	2.9636999999999993e-149	Up	65.588	63.309	63.7363	20.7219	19.4529	23.3559	hypothetical protein, unknown function	N/A
LmxM.15.1010	10556.1	14217.2	6895.07	0.484978	-1.04401	9.803299999999999e-163	4.770799999999999e-161	Down	105.58	106.473	97.5674	204.689	197.041	202.796	glutamate dehydrogenase	N/A
LmxM.15.1380	6849.27	9238.08	4460.45	0.482836	-1.0504	8.2955e-179	4.6495e-177	Down	153.783	148.737	152.662	307.007	290.977	294.553	nucleolar RNA binding protein, putative	N/A
LmxM.15.1450	3852.76	5170.36	2535.16	0.490315	-1.02822	2.7143999999999997e-116	8.4521e-115	Down	124.521	135.715	133.983	256.079	260.623	244.547	proliferative cell nuclear antigen (PCNA), putative	N/A
LmxM.15.1470	5725.99	8474.68	2977.31	0.351314	-1.50917	0	0	Down	359.134	363.616	348.965	964.839	932.337	991.466	NPH2/RS6-like protein, ribosomal protein S6, putative	N/A
LmxM.16.0131	24.4098	16.097	32.7226	2.03285	1.0235	0.0109387	0.015676	Up	3.10648	2.48581	1.56233	1.12505	0.998182	1.21078	hypothetical protein, unknown function	N/A
LmxM.16.0440	16.9846	10.6203	23.3489	2.1983	1.13639	0.0326356	0.0440507	Up	0.23704	0.834595	1.07293	0.236079	0.359071	0.328796	fucose kinase, putative	N/A
LmxM.16.0540	2900.43	3873.83	1927.04	0.497448	-1.00738	7.9081e-121	2.5915e-119	Down	87.6348	88.9274	92.0393	170.93	168.731	171.591	aspartate carbamoyltransferase, putative	N/A
LmxM.16.0550	5853.32	8320.49	3386.14	0.406965	-1.29702	3.4462e-303	5.2843e-303	Down	111.474	111.945	114.589	259.425	264.549	262.478	OMPDCase-OPRTase, putative, orotidine-5-phosphate decarboxylase/orotate phosphoribosyltransferase, putative	N/A
LmxM.16.0590	8525.75	11447.4	5604.11	0.489562	-1.03044	4.0248999999999996e-141	1.5802e-139	Down	47.1496	43.3879	48.4886	91.8754	88.8668	88.1094	carbamoyl-phosphate synthase, putative	N/A
LmxM.16.1130	200.168	272.983	127.353	0.466508	-1.10003	1.26669e-14	4.27863e-14	Down	10.9242	11.1534	10.0861	23.6271	22.558	19.0797	tyrosyl or methionyl-tRNA synthetase-like protein	N/A
LmxM.16.1310	1141.59	1857.75	425.438	0.22901059000000001	-2.12651	4.4574999999999997e-215	3.3855999999999994e-213	Down	58.8936	56.2504	55.4627	243.514	229.142	232.683	cytochrome c, putative	N/A
LmxM.16.1320	2779.31	4914.21	644.402	0.13114	-2.93082	0	0	Down	91.2527	80.5996	86.5791	647.007	599.586	619.183	cytochrome c, putative	N/A
LmxM.16.1370	2387.45	3411.79	1363.11	0.399537	-1.3236	2.2497999999999998e-147	9.725399999999998e-146	Down	200.083	186.297	185.322	464.337	457.296	433.181	hypothetical protein, conserved	N/A
LmxM.17.0010	6795.11	10571	3019.18	0.285613	-1.80787	0	0	Down	62.4883	58.82	56.7831	196.887	196.007	197.564	eukaryotic translation initiation factor 3 subunit a	EIF3A
LmxM.17.0084	38.8116	57.8677	19.7555	0.34145	-1.55025	1.15154e-5	2.214e-5	Down	1.35998	0.957669	1.84672	5.48557	3.15883	2.88106	elongation factor 1-alpha	N/A
LmxM.17.0085	119.499	165.097	73.9011	0.44758	-1.15978	1.28371e-7	2.8622e-7	Down	1.75778	2.77871	3.68046	4.82321	5.43407	7.1291	elongation factor 1-alpha	N/A
LmxM.17.0086	47.1149	71.1981	23.0317	0.323439	-1.62844	0.021283	0.0294262	Down	1.2053	3.63748	2.97577	13.8593	4.42617	4.53196	elongation factor 1-alpha	N/A
LmxM.17.0235	1904.09	1133.06	2675.12	2.361	1.2394	1.1548999999999999e-119	3.7394e-118	Up	28.5847	28.2574	30.4576	11.2448	11.6467	12.123	receptor-type adenylate cyclase b	N/A
LmxM.17.0340	2178.99	1343.68	3014.3	2.2433	1.16562	6.10261e-95	1.4716899999999997e-93	Up	327.68	329.431	293.158	137.533	134.01	129.555	hypothetical protein, conserved	N/A
LmxM.17.0980	6223.55	8687.29	3759.81	0.432802	-1.20822	5.282099999999999e-234	4.717299999999999e-232	Down	78.3527	74.4194	78.8913	164.943	168.053	173.871	Mak10 subunit, NatC N(alpha)-terminal acetyltransferase, putative	N/A
LmxM.17.1190	1047.36	688.815	1405.9	2.04108	1.02933	2.32077e-54	2.8362299999999997e-53	Up	30.9912	29.2743	29.2502	13.0585	13.8222	14.6574	hypothetical protein, unknown function	N/A
LmxM.17.1290	10034.8	15122.7	4946.9	0.327113	-1.61214	0	0	Down	104.038	107.608	106.884	316.769	301.366	303.789	eukaryotic translation initiation factor 3 subunit b	EIF3B
LmxM.18.0180	433.199	234.266	632.132	2.69832	1.43206	2.32169e-37	1.83366e-36	Up	27.349	26.1047	29.599	11.3598	9.80583	7.95603	RNA recognition motif. (a.k.a. RRM, RBD, or RNP domain), putative	N/A
LmxM.18.0190	55.2753	31.8486	78.7021	2.47123	1.30523	4.41534e-6	8.76488e-6	Up	3.52762	2.55332	4.4137	1.37105	1.04267	1.60572	RNA recognition motif. (a.k.a. RRM, RBD, or RNP domain), putative	N/A
LmxM.18.0300	3477.72	4923.97	2031.46	0.41258	-1.27726	4.0347e-188	2.5617e-186	Down	82.7688	75.822	80.1628	181.376	179.813	186.776	hypothetical protein, conserved	N/A
LmxM.18.0440	1714.08	834.068	2594.09	3.11018	1.637	1.8674999999999998e-183	1.0918999999999997e-181	Up	96.624	103.154	101.22	29.7648	32.1856	29.6954	phosphatidic acid phosphatase, putative	N/A
LmxM.18.0640	1322.57	565.822	2079.33	3.67481	1.87767	1.3635999999999999e-198	9.3914e-197	Up	118.589	117.332	113.553	29.77	28.8167	31.4675	serine/threonine kinase-like protein, putative	N/A
LmxM.18.0740	5667.63	8541.71	2793.55	0.327045	-1.61244	3.3485e-287	4.3196e-285	Down	87.6814	90.5889	95.2185	277.586	258.685	255.348	Elongation factor Tu, mitochondrial, putative	EF-Tu
LmxM.18.1350	229.581	127.75	331.411	2.59426	1.37533	8.26967e-22	3.86918e-21	Up	9.76265	7.92173	7.82086	3.51316	3.06056	2.73151	hypothetical protein, conserved	N/A
LmxM.18.1370	8404.54	11536.5	5272.59	0.45703	-1.12964	1.8249999999999997e-252	1.9014999999999996e-250	Down	95.9661	99.2594	97.3024	204.94	200.536	200.556	heat shock protein, putative	N/A
LmxM.18.1510	5675.11	8788.1	2562.13	0.291534	-1.77826	0	0	Down	69.6615	76.7211	72.9599	240.831	232.702	238.837	P-type H+-ATPase, putative	N/A
LmxM.18.1520	9563	14368.8	4757.19	0.331077	-1.59476	0	0	Down	76.1094	75.4982	71.4401	206.165	214.061	217.801	P-type H+-ATPase, putative	N/A
LmxM.19.0210	4175.33	6655.79	1694.87	0.254641	-1.97346	1.08085e-72	1.8492899999999997e-71	Down	77.5837	93.1243	72.9038	301.544	302.855	301.641	ADP/ATP translocase 1, putative, ADP,ATP carrier protein 1, mitochondrial precursor, putative	ANC1
LmxM.19.0440	7146.88	9888.77	4404.99	0.445452	-1.16666	5.7936e-185	3.4876999999999997e-183	Down	190.863	192.171	187.44	418.063	411.246	383.185	nucleosome assembly protein, putative	N/A
LmxM.19.0710	4497.78	6431.01	2564.54	0.398784	-1.32632	4.5293e-197	3.0674999999999997e-195	Down	127.959	118.889	116.118	294.965	287.095	279.736	glycosomal malate dehydrogenase	N/A
LmxM.19.0850	442.727	278.502	606.952	2.17943	1.12395	2.6149199999999997e-28	1.5660599999999998e-27	Up	68.2747	73.7481	78.2157	28.8087	35.9527	30.9523	ATG8/AUT7/APG8/PAZ2, putative	N/A
LmxM.19.0860	35.0916	21.2363	48.9469	2.30467	1.20456	8.16654e-4	0.00132553	Up	5.07985	6.93525	6.32616	3.37283	3.05357	1.09811	ATG8/AUT7/APG8/PAZ2, putative	N/A
LmxM.19.1005	3271.32	1676.26	4866.37	2.90306	1.53757	3.4806999999999997e-248	3.4496999999999997e-246	Up	106.606	114.184	114.775	36.1524	35.9612	37.3372	4-coumarate:coa ligase-like protein	N/A
LmxM.19.1280	2075.37	2787.76	1362.98	0.488902	-1.03238	1.08295e-97	2.6997299999999997e-96	Down	73.6196	77.0493	73.4632	145.32	146.87	141.894	SPFH domain / Band 7 family, putative	N/A
LmxM.19.1315	975.151	1462.26	488.044	0.333746	-1.58318	2.5887e-116	8.091700000000001e-115	Down	59.023	63.2373	59.1272	164.164	176.636	173.906	hypothetical protein, conserved	N/A
LmxM.19.1380	5385.92	7813.12	2958.72	0.378687	-1.40092	0	0	Down	74.6454	73.4929	72.5158	184.071	183.557	184.114	cation transporter, putative	N/A
LmxM.19.1420	5320.58	3262.84	7378.32	2.2613	1.17716	4.175599999999999e-222	3.3268999999999994e-220	Up	313.903	324.976	311.267	130.856	133.315	133.718	cysteine peptidase A (CPA)	CPA
LmxM.19.1485	1045.38	1449.18	641.583	0.442722	-1.17553	1.07727e-72	1.84705e-71	Down	88.5345	86.0944	80.4056	182.868	180.89	181.732	hypothetical protein, conserved	N/A
LmxM.19.1630	1120.93	675.476	1566.38	2.31897	1.21349	1.8456299999999998e-71	3.0863e-70	Up	195.807	192.263	180.226	70.9136	79.1195	82.1064	ATG8/AUT7/APG8/PAZ2, putative	N/A
LmxM.20.0031	715.91	450.048	981.772	2.18147	1.1253	9.17721e-48	9.40519e-47	Up	25.7775	25.2061	27.353	11.4387	10.7665	11.7941	phosphate-repressible phosphate permease	N/A
LmxM.20.0560	2946.96	4152.69	1741.23	0.419312	-1.2539	2.6359999999999996e-172	1.3911e-170	Down	46.4176	43.363	43.5568	98.5636	100.092	102.478	cytidine triphosphate synthase, putative	N/A
LmxM.20.0820	302.438	185.668	419.207	2.25808	1.1751	1.6641699999999999e-21	7.68449e-21	Up	19.9662	17.0022	19.907	6.67203	8.66671	8.52491	hypothetical protein, conserved	N/A
LmxM.20.1220	1184.81	749.105	1620.52	2.16328	1.11322	3.31688e-75	6.03048e-74	Up	166.931	168.735	168.312	70.3804	74.7099	75.5412	calpain-like cysteine peptidase, Clan CA, family C2, hypothetical protein, conserved	N/A
LmxM.20.1440	2241.63	3286.73	1196.54	0.364029	-1.45787	2.0388e-144	8.4106e-143	Down	121.786	135.425	117.416	337.1	324.872	312.391	hypothetical protein, conserved	N/A
LmxM.20.1670	1856.26	2509.25	1203.27	0.479513	-1.06036	7.75662e-91	1.74138e-89	Down	54.9268	60.2652	58.3385	115.342	113.382	113.918	ribosome biogenesis protein, putative	N/A
LmxM.21.0430	4254.77	6123.76	2385.78	0.389596	-1.35995	5.934099999999999e-224	4.774899999999999e-222	Down	89.2723	85.9884	84.4235	217.01	210.075	204.002	hypothetical protein, conserved	N/A
LmxM.21.0540	5146.15	6957.94	3334.35	0.479213	-1.06126	2.4439999999999996e-190	1.5639e-188	Down	147.384	149.53	151.433	295.042	299.256	291.58	Lupus La protein homolog, putative	LA
LmxM.21.0710	4315.89	6700.39	1931.39	0.288257	-1.79457	0	0	Down	46.0782	42.9123	44.7963	149.765	140.728	148.945	ribonuclease L inhibitor, putative, ATP-binding cassette sub-family E, putative	N/A
LmxM.21.0740	8202.55	11370.4	5034.7	0.442787	-1.17531	2.1167e-248	2.1237999999999998e-246	Down	720.964	733.037	697.025	1521.78	1570.5	1507.88	ATPase subunit 9, putative	N/A
LmxM.21.0845	4499.56	6044.82	2954.31	0.488731	-1.03289	2.2181e-168	1.1337999999999997e-166	Down	208.669	214.606	213.811	407.812	418.013	408.508	hypoxanthine-guanine phosphoribosyltransferase	N/A
LmxM.21.1090	10339.7	15061.8	5617.58	0.372968	-1.42288	0	0	Down	154.187	156.694	154.364	401.742	396.778	382.546	T-complex protein 1, delta subunit, putative	N/A
LmxM.21.1552	9420.29	13524.7	5315.87	0.393051	-1.34721	0	0	Down	189.625	182.757	185.016	461.371	445.368	435.912	ATP-dependent RNA helicase SUB2, putative	SUB2
LmxM.21.1555	10572.7	15529.8	5615.57	0.361595	-1.46755	0	0	Down	212.654	222.958	212.662	562.007	568.512	567.152	hypothetical protein, conserved	N/A
LmxM.21.1770	8665.25	12172.3	5158.25	0.423767	-1.23866	8.0819e-248	7.913399999999999e-246	Down	261.478	267.629	246.555	582.906	575.077	575.245	ATP synthase F1 subunit gamma protein, putative	ATPF1G
LmxM.21.1800	2908.22	3989.28	1827.15	0.457996	-1.12659	2.7202999999999994e-110	7.8957e-109	Down	144.732	157.756	141.79	314.164	310.711	293.592	vacuolar ATP synthase, putative	N/A
LmxM.21.1855	1434.44	768.554	2100.33	2.73268	1.45032	1.0843e-114	3.3004e-113	Up	385.125	421.937	393.131	147.878	130.76	137.132	BolA-like protein, putative	N/A
LmxM.22.0100	186.861	103.434	270.289	2.61295	1.38568	6.879739999999999e-21	3.10793e-20	Up	16.6909	18.3723	15.5721	6.26383	5.67964	6.40563	hypothetical protein, conserved	N/A
LmxM.22.0230	6917.69	10010.2	3825.15	0.382132	-1.38786	3.6478e-218	2.8233999999999996e-216	Down	128.999	116.853	114.698	286.192	299.165	308.237	amino acid permease, putative	N/A
LmxM.22.0260	5717.43	7659.64	3775.22	0.492874	-1.02071	1.5139999999999999e-177	8.4277e-176	Down	208.197	202.202	199.451	393.83	389.333	388.442	translocon-associated protein (TRAP), alpha subunit, putative	N/A
LmxM.22.0300	8135.09	11182.1	5088.05	0.455015	-1.13602	1.7409999999999998e-284	2.1768e-282	Down	136.969	138.446	137.744	286.009	286.144	287.636	hypothetical protein, conserved	N/A
LmxM.22.0450	4946.67	6741.49	3151.84	0.467527	-1.09688	3.8254e-161	1.8287999999999997e-159	Down	165.356	163.946	165.865	348.359	325.015	329.322	Acetyltransferase (GNAT) family, putative	N/A
LmxM.22.0790	10190.6	6066.93	14314.2	2.35938	1.23841	1.9020999999999996e-142	7.652799999999999e-141	Up	346.239	335.404	302.311	137.236	133.217	124.411	translation initiation factor SUI1, putative	N/A
LmxM.22.1250	3252.98	4524.83	1981.13	0.437833	-1.19155	2.6802999999999997e-137	1.0085e-135	Down	64.0178	65.3196	71.0584	146.797	138.926	147.603	hypothetical protein, conserved	N/A
LmxM.22.1640	8369.39	11315.4	5423.37	0.47929	-1.06103	7.102e-127	2.4457e-125	Down	833.558	811.703	738.539	1601.29	1596.89	1511.3	hypothetical protein, conserved	N/A
LmxM.23.0050	3726.8	5883.94	1569.65	0.266766	-1.90635	0	0	Down	82.8554	83.4521	80.2801	304.675	289.221	281.238	peptidyl-prolyl cis-trans isomerase, putative, cyclophilin, putative	N/A
LmxM.23.0200	10564.4	14985.3	6143.47	0.409963	-1.28643	9.488099999999999e-219	7.414399999999999e-217	Down	575.115	595.022	542.281	1247.99	1349.03	1359.21	endoribonuclease L-PSP (pb5), putative	N/A
LmxM.23.0260	1572.57	823.049	2322.1	2.82128	1.49635	2.9263999999999994e-149	1.2787e-147	Up	84.2835	85.635	82.8332	27.6423	27.0709	30.1254	argininosuccinate synthase, putative	N/A
LmxM.23.0360	6094.56	8284.53	3904.58	0.471308	-1.08526	7.579899999999998e-180	4.307799999999999e-178	Down	166.452	166.899	172.345	349.913	331.04	334.86	NADP-dependent alcohol dehydrogenase, putative	N/A
LmxM.23.0600	957.889	595.357	1320.42	2.21796	1.14923	1.5274800000000002e-56	1.95802e-55	Up	76.8764	76.2023	77.3264	28.9992	35.5473	33.8616	hypothetical protein, conserved	N/A
LmxM.23.0760	1609	2145.82	1072.19	0.49967	-1.00095	5.605009999999999e-69	8.96691e-68	Down	49.214	46.956	44.2712	88.6808	85.9074	91.5734	mitochondrial RNA binding protein, putative	RBP38
LmxM.23.1040	1975.11	1146.67	2803.55	2.44489	1.28977	1.8607e-120	6.073199999999999e-119	Up	612.575	611.567	606.831	241.013	216.922	251.139	hydrophilic acylated surface protein a	N/A
LmxM.23.1155	1402.74	597.738	2207.74	3.69368	1.88506	8.666699999999999e-187	5.3359e-185	Up	75.3902	69.1654	71.5728	16.9931	19.6878	18.7423	hypothetical protein, unknown function	N/A
LmxM.23.1220	7230.61	9891.34	4569.87	0.462005	-1.11402	1.0452999999999999e-231	9.037299999999999e-230	Down	124.274	125.608	128.605	262.157	254.026	259.471	T-complex protein 1, gamma subunit, putative	N/A
LmxM.23.1267	1707.14	635.391	2778.9	4.37358	2.12882	1.4142e-224	1.1492999999999997e-222	Up	101.853	105.353	118.585	22.0062	23.8805	24.6565	hypothetical protein, unknown function	N/A
LmxM.23.1665	11179.6	7084.63	15274.6	2.15602	1.10837	1.1765999999999999e-291	1.6485999999999997e-289	Up	981.721	962.988	977.097	429.502	431.331	422.336	PAP2 superfamily, putative	N/A
LmxM.24.0140	4440.5	6097.76	2783.25	0.456432	-1.13153	1.6163e-140	6.2551e-139	Down	102.468	107.89	111.786	230.67	224.276	213.22	ankyrin/TPR repeat protein	N/A
LmxM.24.0320	4369.81	5927.9	2811.72	0.474315	-1.07608	1.1729999999999999e-176	6.4852e-175	Down	77.4543	78.9694	77.287	154.12	153.593	158.869	fumarate hydratase, putative	N/A
LmxM.24.0330	2385.95	3459.16	1312.74	0.379521	-1.39775	9.5661e-147	4.0492e-145	Down	20.9359	17.9096	18.8057	46.5159	48.7839	48.5601	Mitochondrial small ribosomal subunit Rsm22, putative	N/A
LmxM.24.0630	2458.97	3878.49	1039.45	0.268011	-1.89963	3.2272e-303	4.8569e-303	Down	151.005	145.248	147.866	494.442	540.351	534.625	ATPase subunit 9, putative	N/A
LmxM.24.0720	822.29	1161.12	483.455	0.416368	-1.26407	1.80993e-63	2.58966e-62	Down	80.6419	83.1947	93.1948	199.591	196.318	188.492	mitochondrial translocase subunit, putative	N/A
LmxM.24.0830	5075.52	6855.86	3295.18	0.480634	-1.05699	7.251e-191	4.6769e-189	Down	61.3491	62.4832	61.6899	121.513	123.175	120.807	Mitochondrial SSU ribosomal protein, putative	N/A
LmxM.24.0940	2119.8	3308.63	930.971	0.281373	-1.82945	3.393899999999999e-194	2.2243999999999996e-192	Down	128.858	126.557	111.444	434.29	411.973	388.177	Archaic Translocase of outer membrane 14 kDa subunit, putative	ATOM14
LmxM.24.1210	2061.17	3187.61	934.733	0.293249	-1.7698	9.817799999999998e-213	7.387899999999999e-211	Down	137.311	125.761	132.61721790000001	440.605	400.131	436.778	Eukaryotic translation initiation factor 1, putative	EIF1
LmxM.24.1500	581.044	922.383	239.706	0.259918	-1.94387	1.0261099999999999e-90	2.29729e-89	Down	14.7025	11.3606	13.5026	46.4221	46.1568	51.5886	IgE-dependent histamine-releasing factor, putative	N/A
LmxM.24.1860	3668.17	2047.99	5288.35	2.58224	1.36862	1.5816999999999998e-144	6.5584999999999985e-143	Up	152.514	150.262	161.298	51.1959	57.0602	61.9704	hypothetical protein, conserved	N/A
LmxM.25.0130	3163.23	4662.67	1663.78	0.35684	-1.48665	3.0613e-262	3.3620999999999995e-260	Down	40.8514	38.5239	40.4127	105.926	106.023	105.91	elongation factor, putative	N/A
LmxM.25.0590	4801.91	6479.67	3124.16	0.482141	-1.05247	8.358999999999999e-151	3.7531999999999993e-149	Down	482.956	491.48	453.724	940.392	927.316	937.189	hypothetical protein, conserved	N/A
LmxM.25.0690	5948.87	3229.93	8667.8	2.68357	1.42416	8.464200000000001e-281	1.0267e-278	Up	120.65412070000001	124.798	129.104	42.7126	43.4226	46.0352	hypothetical protein, conserved	N/A
LmxM.25.0820	2944.3	4083.06	1805.54	0.442199	-1.17723	2.2441999999999997e-146	9.4013e-145	Down	220.299	218.831	205.703	469.925	454.494	456.333	prefoldin subunit, putative	N/A
LmxM.25.1170	6451.8	9612.33	3291.27	0.34239	-1.54629	0	0	Down	92.0411	100.182	93.8215	266.398	263.636	261.005	ATP synthase subunit beta, mitochondrial, putative	ATPB
LmxM.25.1180	1776.93	2679.1	874.761	0.32653	-1.61471	3.8658e-115	1.1856e-113	Down	28.0655	24.9971	26.9236	74.2438	87.0243	70.706	ATP synthase subunit beta, mitochondrial, putative	ATPB
LmxM.25.1443	413.938	250.067	577.808	2.31068	1.20832	1.9006199999999998e-32	1.30459e-31	Up	32.7781	35.0701	32.9699	12.5644	15.4133	13.3515	U1 small nuclear ribonucleoprotein 24 kDa	U1-24K
LmxM.25.1580	2288.44	1517.67	3059.2	2.01575	1.01132	3.1754099999999997e-93	7.45854e-92	Up	92.9443	85.4518	89.5362	42.2015	41.3643	42.2896	casein kinase I, putative	CK1.5
LmxM.25.1620	6055.87	8869.99	3241.74	0.365469	-1.45218	5.2345999999999995e-289	7.0902e-287	Down	346.558	347.814	320.631	886.788	861.833	881.2	hypothetical protein, conserved	N/A
LmxM.25.1710	5852.9	7897.04	3808.76	0.482299	-1.052	2.2486999999999997e-207	1.6316999999999999e-205	Down	165.004	166.708	164.363	324.231	323.544	326.166	pyruvate dehydrogenase E1 beta subunit, putative	N/A
LmxM.25.2010	12658.1	19576.2	5740.09	0.293216	-1.76996	0	0	Down	310.609	316.28	310.307	1009.71	1010.21	1006.58	2,4-dihydroxyhept-2-ene-1,7-dioic acid aldolase, putative	N/A
LmxM.25.2090	5269.76	7042.48	3497.05	0.496568	-1.00994	1.5103999999999996e-117	4.7761999999999994e-116	Down	342.484	326.754	349.121	681.628	623.582	636.188	hypothetical protein, conserved	N/A
LmxM.25.2140	1830.28	2719.6	940.968	0.346	-1.53116	1.0955999999999998e-194	7.239099999999999e-193	Down	48.4973	47.3025	47.5938	130.353	131.828	130.248	succinyl-CoA synthetase alpha subunit, putative	N/A
LmxM.26.0010	444.204	600.363	288.046	0.479785	-1.05954	2.65878e-25	1.4328900000000001e-24	Down	12.6826	11.8587	11.7347	26.4365	21.5517	23.5789	brix domain containing-like protein	N/A
LmxM.26.0460	5956.43	8686.05	3226.82	0.371495	-1.42859	4.9873e-253	5.404199999999999e-251	Down	445.017	460.854	472.868	1110.71	1234.87	1169.14	ATPase subunit 9, putative	N/A
LmxM.26.0620	4502.06	7123.31	1880.8	0.264043	-1.92115	0	0	Down	305.342	274.244	271.714	1034.83	1028.05	989.958	10 kDa heat shock protein, putative	N/A
LmxM.26.0640	5641.67	9220.1	2063.23	0.223781	-2.15984	0	0	Down	322.581	297.612	313.742	1376.32	1332.57	1242.13	10 kDa heat shock protein, putative	N/A
LmxM.26.1040	3730.75	5282.6	2178.89	0.412461	-1.27767	5.491499999999999e-157	2.5648999999999997e-155	Down	56.1524	60.0232	64.9546	137.046	136.714	142.034	hypothetical protein, conserved	N/A
LmxM.26.1100	4334.88	6176.08	2493.68	0.403766	-1.30841	1.5964999999999996e-230	1.3516e-228	Down	300.227	293.838	303.621	706.561	678.191	720.363	hypothetical protein, conserved	N/A
LmxM.26.1260	2690.17	1758.48	3621.86	2.05967	1.04241	4.7224999999999995e-116	1.4649e-114	Up	42.7928	41.4501	44.0206	19.2379	19.5069	20.224	hypothetical protein, unknown function	N/A
LmxM.26.1990	1283.76	834.726	1732.79	2.07584	1.05369	9.04714e-64	1.31063e-62	Up	115.576	122.74	110.629	51.2091	53.2381	54.7549	hypothetical protein, conserved	N/A
LmxM.26.2040	1792.57	891.235	2693.91	3.0227	1.59584	3.9021999999999994e-195	2.6208999999999997e-193	Up	113.443	111.35	118.282	35.4503	36.0706	35.949	PQ loop repeat, putative	N/A
LmxM.26.2305	1385.7	2029.06	742.339	0.365857	-1.45065	2.5228e-122	8.3685e-121	Down	95.1198	92.4981	92.8553	231.855	235.344	258.835	hypothetical protein, conserved	N/A
LmxM.26.2500	636.192	851.838	420.546	0.493717	-1.01824	4.63509e-37	3.62206e-36	Down	47.1364	42.573	43.8049	86.4406	86.0971	83.524	hypothetical protein, conserved	N/A
LmxM.26.2570	5086.11	2752.81	7419.42	2.69522	1.4304	3.2093e-299	4.6575999999999995e-297	Up	254.672	257.521	265.797	88.7822	89.9212	94.6388	protein kinase, putative	N/A
LmxM.27.0090	4666.8	3074.05	6259.55	2.03625	1.02592	2.4982999999999995e-166	1.2455999999999998e-164	Up	162.687	159.603	160.285	74.4709	73.4015	76.5359	cytochrome p450-like protein	N/A
LmxM.27.0420	3244.58	4461.66	2027.5	0.454425	-1.13789	3.8292e-167	1.9328999999999997e-165	Down	94.5263	94.416	91.9313	191.938	196.157	197.21	ribokinase, putative	N/A
LmxM.27.0650	5477.69	7967.09	2988.29	0.375076	-1.41475	6.7589e-249	6.866199999999999e-247	Down	275.968	275.318	261.858	711.877	679.168	661.518	hypothetical protein, conserved	N/A
LmxM.27.0900	364.1	205.851	522.349	2.53748	1.3434	7.291419999999999e-38	5.855469999999999e-37	Up	40.8795	40.9721	39.9829	15.6706	15.3576	14.4298	Protein of unknown function (DUF778), putative	N/A
LmxM.27.1180	925.626	557.298	1293.95	2.32183	1.21527	1.86803e-66	2.8483e-65	Up	44.0231	47.2688	48.5615	18.2049	19.6924	19.1435	hypothetical protein, conserved	N/A
LmxM.27.1260	8133.27	12408.8	3857.78	0.310893	-1.68551	0	0	Down	118.046	111.021	103.671	347.822	333.876	331.693	T-complex protein 1, beta subunit, putative	N/A
LmxM.27.1710	3537.27	5814.04	1260.51	0.216802	-2.20555	0	0	Down	42.9672	42.8641	41.0938	191.241	180.951	182.101	eukaryotic translation release factor, putative	N/A
LmxM.27.1770	1607.64	1014.5	2200.78	2.1693	1.11723	1.33857e-72	2.28541e-71	Up	22.9969	23.2515	25.9871	11.0457	10.4085	10.0661	Frag1/DRAM/Sfk1 family, putative	N/A
LmxM.27.1830	1059.11	1501.28	616.931	0.410946	-1.28298	4.30735e-85	8.930059999999998e-84	Down	25.5951	24.6735	25.347	58.4291	60.2449	55.5511	GTP binding protein, putative	N/A
LmxM.27.1910	1276.52	1904.73	648.303	0.340385	-1.55476	2.9993e-141	1.1833e-139	Down	72.9416	65.7973	71.4738	193.027	193.824	197.945	hypothetical protein, conserved	N/A
LmxM.27.2100	2956.03	4118.52	1793.54	0.435481	-1.19932	3.3926e-114	1.0212e-112	Down	62.4336	63.7516	67.2097	130.149	139.455	150.996	RNA-binding protein, putative	N/A
LmxM.27.2330	5251.99	7667.48	2836.49	0.36994	-1.43464	9.3623e-188	5.852899999999999e-186	Down	117.52	110.857	101.553	290.964	282.596	270.893	GTP binding protein, putative	N/A
LmxM.27.2400	10962.1	14849.8	7074.31	0.476389	-1.06979	1.1465e-246	1.1091999999999998e-244	Down	277.089	273.77	263.756	537.16	541.143	540.939	heat shock protein DNAJ, putative	N/A
LmxM.28.0090	2076.82	2840.76	1312.89	0.462171	-1.1135	1.3071e-109	3.766899999999999e-108	Down	30.5126	28.7025	29.3121	61.7315	59.1002	60.5299	oxygen-sensing adenylate cyclase	HemAC
LmxM.28.0825	3710.08	5458.98	1961.18	0.359269	-1.47687	2.3518e-263	2.6181999999999996e-261	Down	218.654	200.963	207.375	553.101	546.038	553.365	RNA binding protein rbp16, putative	N/A
LmxM.28.0930	4079.65	5657.39	2501.92	0.442253	-1.17706	7.3235e-173	3.9415999999999993e-171	Down	94.6589	87.7301	95.249	198.823	200.808	194.776	Mitochondrial import receptor subunit ATOM46, putative	ATOM46
LmxM.28.0990	2710.17	1767.54	3652.8	2.06664	1.04729	1.8362500000000003e-76	3.39936e-75	Up	132.306	132.207	135.964	53.885	64.5014	65.182	Serine incorporator (Serinc), putative	N/A
LmxM.28.1120	1598.87	888.103	2309.63	2.60059	1.37884	1.6085e-132	5.809899999999999e-131	Up	142.09	138.03	140.557	51.8748	48.207	53.0777	hypothetical protein, conserved	N/A
LmxM.28.1200	9087.46	12740.3	5434.6	0.426562	-1.22917	1.2722e-295	1.8138e-293	Down	123.621	127.783	125.606	283.95	274.241	278.645	luminal binding protein 1 (BiP), putative	BiP
LmxM.28.1930	929.328	418.241	1440.42	3.44404	1.7841	5.4558e-112	1.6064999999999997e-110	Up	45.3142	48.8761	51.8323	11.8936	13.8111	14.4564	Zinc transporter 3, putative	ZIP3
LmxM.28.2080	3134.26	4420.47	1848.04	0.418056	-1.25823	8.5544e-184	5.0745e-182	Down	51.0089	52.5391	51.4709	119.59	117.079	114.413	DEAD-box ATP-dependent RNA helicase, mitochondrial	MHEL61
LmxM.28.2170	6389.58	9014.02	3765.13	0.417701	-1.25946	3.3195e-287	4.3196e-285	Down	88.6703	86.3995	88.939	200.942	200.964	196.548	Mitochondrial import receptor subunit ATOM69, putative	ATOM69
LmxM.28.2250	1336.01	680.265	1991.75	2.92788	1.54986	1.9648e-133	7.1603e-132	Up	133.068	144.427	132.643	42.3004	45.644	44.7235	glycosomal membrane protein-like protein	N/A
LmxM.28.2420	5365.65	7658.51	3072.79	0.401228	-1.31751	2.0119e-290	2.7712e-288	Down	120.695	119.855	119.65	278.092	290.349	281.679	2-oxoglutarate dehydrogenase, E2 component, dihydrolipoamide succinyltransferase, putative	N/A
LmxM.28.2480	4009.93	1558.12	6461.73	4.14712	2.05211	0	0	Up	319.87	326.956	324.916	73.5279	74.5562	73.7908	hypothetical protein, conserved	N/A
LmxM.28.2660	998.78	614.847	1382.71	2.24889	1.16922	2.21974e-68	3.50969e-67	Up	139.126	145.106	145.796	59.0836	63.7619	58.2255	SelR domain containing protein, putative	N/A
LmxM.28.2690	178.394	89.3944	267.394	2.99093	1.58059	1.10047e-23	5.56534e-23	Up	9.36499	11.7563	11.4779	3.68378	3.45713	3.17557	hypothetical protein, conserved	N/A
LmxM.28.2780	2157.77	3293.56	1021.97	0.31029	-1.68831	4.26018e-12	1.24687e-11	Down	32.4897	57.5597	52.8326	129.432	152.705	154.044	heat-shock protein hsp70, putative	N/A
LmxM.28.2910	1363.01	894.375	1831.65	2.04805	1.03425	2.29625e-66	3.4881499999999995e-65	Up	62.4107	59.8342	62.6122	26.829	30.4279	28.2265	glutamate dehydrogenase, putative	N/A
LmxM.29.0090	2599.41	3705.98	1492.84	0.402815	-1.31181	3.1043e-182	1.7891999999999996e-180	Down	97.5555	99.0455	101.432	232.568	228.987	239.013	hypothetical protein, conserved	N/A
LmxM.29.0560	3010.3	4141.24	1879.35	0.453814	-1.13983	1.80698e-91	4.11354e-90	Down	86.6335	86.1035	90.8284	197.764	183.982	167.987	hypothetical protein, conserved	N/A
LmxM.29.0730	4460.98	7076.92	1845.0513330000001	0.260713	-1.93946	2.6876e-287	3.5807e-285	Down	137.027	131.638	114.689	480.623	459.709	451.977	co-chaperone GrpE, putative	N/A
LmxM.29.0970	2972.49	3994.78	1950.2	0.488174	-1.03453	1.2385999999999999e-112	3.6739e-111	Down	122.145	130.994	127.871	250.647	249.949	238.358	p22 protein precursor, putative	N/A
LmxM.29.1580	1795.66	1182.73	2408.59	2.03653	1.02611	4.5712e-78	8.619520000000001e-77	Up	44.075	40.9262	45.476	19.7977	20.5159	20.3529	hypothetical protein, conserved	N/A
LmxM.29.1740	1508	1003.63	2012.37	2.0051	1.00368	4.2845799999999997e-63	6.09821e-62	Up	98.7646	101.488	93.6524	42.914	47.9893	47.9379	hypothetical protein, unknown function	N/A
LmxM.29.1850	879.45	575.079	1183.82	2.05847	1.04157	1.32448e-46	1.3223699999999999e-45	Up	12.1891	13.515	13.6863	5.96821	5.91068	6.2402	phosphatidylinositol kinase, putative	N/A
LmxM.29.2090	246.124	95.8933	396.354	4.13286	2.04714	6.05693e-45	5.8254e-44	Up	14.5713	16.1798	14.5453	4.26182	3.35282	2.75381	alcohol dehydrogenase, putative	N/A
LmxM.29.2470	2397.54	3667.28	1127.8	0.307517	-1.70126	3.524199999999999e-174	1.9094e-172	Down	50.0152	54.1111	45.7345	161.1	155.642	144.657	heat shock 70-related protein 1, mitochondrial precursor, putative	N/A
LmxM.29.2490	650.306	1008.71	291.9	0.289405	-1.78884	1.18564e-90	2.64717e-89	Down	7.30045	6.23131	6.47535	22.7599	22.408	20.2862	heat shock 70-related protein 1, mitochondrial precursor, putative	N/A
LmxM.29.2550	1550.5	2208.12	892.893	0.404389	-1.30618	3.225e-104	8.824700000000001e-103	Down	21.8629	19.3379	21.2193	50.7391	47.2562	48.1388	heat shock 70-related protein 1, mitochondrial precursor, putative	N/A
LmxM.29.2740	8314.08	11826.8	4801.32	0.405966	-1.30057	2.956499999999999e-232	2.6116999999999997e-230	Down	186.333	185.825	172.471	437.012	419.237	413.986	TPR domain protein, conserved	N/A
LmxM.29.3040	5968.24	9109.12	2827.35	0.310381	-1.68789	0	0	Down	79.6589	82.8969	80.4042	251.295	245.846	244.015	eukaryotic translation initiation factor 3 subunit d	EIF3D
LmxM.29.3090	3703.54	6118.61	1288.48	0.210595	-2.24745	0	0	Down	63.144	55.3636	58.388	263.467	258.247	273.705	RNA-binding protein 42 (RNA-binding motif protein 42), putative	N/A
LmxM.29.3470	1250.31	827.196	1673.43	2.02308	1.01656	2.1073199999999997e-58	2.8121899999999996e-57	Up	69.0225	61.975	63.1732	29.4664	30.824	30.6021	casein kinase 1 isoform 2, putative	CK1.6
LmxM.29.3600	5177.13	6924.66	3429.6	0.495261	-1.01374	3.6178999999999996e-142	1.4484e-140	Down	283.278	301.771	276.374	546.979	548.978	551.09	ATP synthase, epsilon chain, putative	N/A
LmxM.30.0080	9194.51	13358.8	5030.24	0.376549	-1.40909	0	0	Down	318.749	316.094	319.383	820.41	779.45	799.43	hypothetical protein, conserved	N/A
LmxM.30.0350	12928.3	7999.67	17857	2.23222	1.15848	8.632499999999998e-163	4.2263e-161	Up	504.981	517.013	572.64	216.392	228.353	231.713	amino acid transporter aATP11, putative	N/A
LmxM.30.0390	4622.54	2575.38	6669.7	2.5898	1.37284	1.9667e-249	2.0232999999999996e-247	Up	126.9	126.012	135.546	47.1767	47.3619	47.4818	Calpain-like protein 2	CALP2
LmxM.30.0410	2717.1	1760.45	3673.74	2.0868	1.06129	1.89128e-89	4.17674e-88	Up	71.5508	71.3095	79.6167	34.6668	32.0331	34.2267	cysteine peptidase, Clan CA, family C2, putative, calpain-like cysteine peptidase, putative	N/A
LmxM.30.0451	945.895	506.921	1384.87	2.73193	1.44992	7.99939e-93	1.8627799999999998e-91	Up	102.09	99.2195	101.622	33.1185	33.653	38.2464	amastin, putative	N/A
LmxM.30.0452	480.001	262.36	697.642	2.65906	1.41091	3.2221700000000003e-48	3.3358700000000002e-47	Up	49.9747	49.923	50.5473	19.6177	18.205	15.728	amastin, putative	N/A
LmxM.30.0710	1457.57	803.866	2111.27	2.62639	1.39308	3.0725999999999997e-128	1.0763999999999999e-126	Up	249.145	238.872	254.486	89.9842	86.6575	91.0304	hypothetical protein, unknown function	N/A
LmxM.30.1070	6142.8	8455.98	3829.63	0.452892	-1.14276	1.6295999999999997e-150	7.276699999999999e-149	Down	219.939	216.248	227.017	482.85	469.451	433.99	biotin/lipoate protein ligase-like protein	N/A
LmxM.30.1160	2489.12	1569.02	3409.23	2.1728	1.11956	2.5052999999999995e-119	8.0476e-118	Up	82.2341	83.2435	81.9144	35.6201	34.2496	37.9461	hypothetical protein, unknown function	N/A
LmxM.30.1290	2764.7	1771.51	3757.89	2.12128	1.08494	4.8769999999999995e-139	1.8521e-137	Up	36.4526	37.0333	37.0671	16.3036	16.6371	16.4085	multidrug resistance protein, copy 1-like protein	N/A
LmxM.30.1760	990.306	446.66	1533.95	3.43434	1.78003	1.6581999999999997e-131	5.910699999999999e-130	Up	63.85	62.2574	60.3949	17.51	18.389	15.5189	hypothetical protein, unknown function	N/A
LmxM.30.1830	1411.81	912.13	1911.49	2.0957	1.06744	6.05782e-67	9.341909999999999e-66	Up	22.4093	19.8027	21.812	9.70038	9.8142	9.41111	protein kinase-like protein	N/A
LmxM.30.1840	3212.76	1993.05	4432.47	2.22394	1.15312	4.025699999999999e-156	1.8588999999999998e-154	Up	49.2729	49.6219	50.5464	21.2202	20.407	21.9989	hypothetical protein, unknown function	N/A
LmxM.30.1855	809.877	465.814	1153.94	2.47719	1.30871	3.3756000000000004e-71	5.6331700000000005e-70	Up	114.767	117.878	112.141	45.6246	43.8277	42.3214	hypothetical protein	N/A
LmxM.30.1960	584.454	376.44	792.469	2.10528	1.07401	2.42981e-36	1.86469e-35	Up	66.0935	58.9116	63.6975	26.866	29.0267	28.9957	tryparedoxin 3, putative	TXN3
LmxM.30.2090	952.381	543.938	1360.82	2.50175	1.32294	2.03683e-74	3.59854e-73	Up	52.3194	57.9415	52.1606	19.3004	21.0098	21.1817	Leishmania development 1 protein	ALD1
LmxM.30.2110	4882.44	3062.99	6701.9	2.18802	1.12962	4.7582e-154	2.1724e-152	Up	97.4563	92.4031	93.8353	43.0128	39.5992	40.1356	hypothetical protein, unknown function	N/A
LmxM.30.2160	1155.17	733.339	1576.99	2.15047	1.10465	3.68076e-70	5.982709999999999e-69	Up	29.8697	28.6249	28.9998	12.2704	12.8037	13.4583	hypothetical protein, unknown function	N/A
LmxM.30.2180	1100.15	702.869	1497.44	2.13055	1.09122	1.17052e-48	1.22904e-47	Up	27.0294	24.2117	28.1863	10.6895	11.7552	12.8651	hypothetical protein, unknown function	N/A
LmxM.30.2240	719.278	452.117	986.44	2.18176	1.12549	3.3366999999999995e-45	3.2437099999999997e-44	Up	91.0421	99.7353	103.992	41.6865	41.5876	44.6564	hypothetical protein, unknown function	N/A
LmxM.30.2250	6697.76	10493.1	2902.42	0.276591	-1.85417	5.2891000000000003e-303	7.8153e-303	Down	120.67	142.986	123.151	433.894	443.741	446.738	3,2-trans-enoyl-CoA isomerase, mitochondrial precursor, putative	N/A
LmxM.30.2390	2179.96	3367.58	992.344	0.294695	-1.7627	3.1498e-234	2.8442999999999993e-232	Down	35.453	31.0013	33.9202	106.708	105.167	110.653	zinc transporter, putative	N/A
LmxM.30.2440	1064.27	612.783	1515.75	2.47362	1.30662	3.3927400000000003e-77	6.33858e-76	Up	101.278	100.466	113.272	37.8086	40.7757	42.0176	hypothetical protein, unknown function	N/A
LmxM.30.2460	6012.31	3854.29	8170.33	2.11979	1.08392	6.8929e-201	4.8292e-199	Up	338.207	343.489	344.468	151.198	149.219	157.974	lipase, putative	N/A
LmxM.30.2580	3392.74	4836.31	1949.16	0.40302	-1.31108	1.9511e-168	1.0035999999999998e-166	Down	223.072	226.587	205.498	525.055	517.825	496.365	ubiquinol-cytochrome-c reductase-like protein	N/A
LmxM.30.2600	11037	16106.9	5966.98	0.370453	-1.43264	0	0	Down	224.124	238.586	224.389	591.205	577.177	587.845	calreticulin, putative	N/A
LmxM.31.0840	5337.35	7664.18	3010.53	0.392796	-1.34815	1.2907e-265	1.4568e-263	Down	85.3848	91.2041	88.0824	208.004	211.371	218.702	hypothetical protein, conserved	N/A
LmxM.31.1550	483.428	313.748	653.109	2.08174	1.05779	9.92224e-26	5.3938499999999995e-25	Up	26.9967	22.6936	25.1461	10.3129	10.9053	12.8336	PSP1 C-terminal conserved region, putative	N/A
LmxM.31.1740	402.345	541.196	263.494	0.486832	-1.0385	5.391339999999999e-25	2.87691e-24	Down	29.2845	33.7983	29.5701	56.9749	61.4397	61.832	zinc finger protein 2, putative	N/A
LmxM.31.1780	1509.05	1002.25	2015.86	2.01136	1.00817	1.92646e-68	3.05191e-67	Up	166.658	171.199	174.148	80.0927	85.0209	75.9159	hypothetical protein, conserved	N/A
LmxM.31.1880	576.343	356.21	796.477	2.23595	1.16089	6.46556e-37	5.03793e-36	Up	15.7185	15.9903	16.7789	7.53386	7.04395	5.94626	3'-5' exonuclease, putative	N/A
LmxM.31.1960	4855.16	6636.33	3073.99	0.463199	-1.1103	5.139799999999999e-156	2.36e-154	Down	161.059	165.958	150.946	317.612	326.716	332.898	1-acyl-sn-glycerol-3-phosphateacyltransferase-like protein, putative	N/A
LmxM.31.2050	634.384	874.111	394.658	0.451505	-1.14718	1.3168e-47	1.34274e-46	Down	66.4009	64.3772	65.3377	133.381	137.028	140.927	hypothetical protein, unknown function	N/A
LmxM.31.2180	4338.25	5810.76	2865.74	0.493178	-1.01982	2.3974999999999994e-150	1.0646999999999999e-148	Down	191.32	187.895	180.643	359.171	356.17	359.605	eukaryotic translation initiation factor 3 subunit k	EIF3K
LmxM.31.2630	994.447	643.914	1344.98	2.08876	1.06265	2.1572700000000002e-56	2.75663e-55	Up	74.8678	72.6309	79.4136	34.652	33.267	34.9342	superoxide dismutase, putative	N/A
LmxM.31.2650	3767.79	5172.45	2363.12	0.456871	-1.13014	9.128599999999998e-180	5.151899999999999e-178	Down	17.691	17.4321	17.940320410000002	35.8159	37.3414	36.8262	SpoU rRNA Methylase family, putative	N/A
LmxM.31.2950	9146.22	12752	5540.4	0.434471	-1.20267	7.4457e-231	6.369599999999999e-229	Down	573.339	566.508	526.408	1200.23	1226.23	1205.33	nucleoside diphosphate kinase b	N/A
LmxM.31.3310	10070.6	13768	6373.18	0.462893	-1.11125	3.791e-232	3.312799999999999e-230	Down	199.002	208.872	202.936	425.134	415.084	409.148	dihydrolipoamide dehydrogenase, putative	N/A
LmxM.31.3400	1829.04	1192.62	2465.46	2.06721	1.04769	1.14807e-75	2.11094e-74	Up	61.152	64.8404	60.9192	30.0986	28.7897	26.7099	hypothetical protein, conserved	N/A
LmxM.31.3610	4370.63	6323.19	2418.07	0.382421	-1.38677	2.1430999999999994e-229	1.7954999999999995e-227	Down	262.912	243.219	240.784	624.775	620.725	603.867	hypothetical protein, conserved	N/A
LmxM.31.3780	764.327	1032.28	496.372	0.480858	-1.05632	2.25001e-35	1.6776e-34	Down	54.6634	53.0781	64.2035	122.466	108.938	107.018	kinetoplast-associated protein 3, putative	KAP3
LmxM.32.0312	839.558	1270.26	408.856	0.321858	-1.6355	2.29822e-9	5.76648e-9	Down	7.52502	11.3549	7.73821	31.9458	25.6636	20.6531	heat shock protein 83-1	N/A
LmxM.32.0314	533.997	817.864	250.13	0.305841	-1.70915	1.88395e-68	2.99041e-67	Down	5.19184	5.03254	6.06794	17.4802	15.3472	17.5996	heat shock protein 83-1	N/A
LmxM.32.0420	1051.67	1544.11	559.227	0.362186	-1.4652	7.2909e-107	2.0361999999999995e-105	Down	90.3052	82.5319	82.8191	214.56	228.29	225.664	Archaic translocase of outer membrane 11 kDa subunit, putative	ATOM11
LmxM.32.1140	4534.95	6161.39	2908.51	0.472043	-1.08301	4.3187999999999997e-147	1.8377e-145	Down	100.223	107.438	99.4046	199.192	211.408	205.44	hypothetical protein, conserved	N/A
LmxM.32.1330	4030.03	5617.64	2442.43	0.43477	-1.20168	1.0186999999999999e-142	4.1188999999999994e-141	Down	91.6635	94.2138	83.1517	197.492	198.135	190.319	glutamine aminotransferase, putative	GlnAT
LmxM.32.1560	2047.69	1348.14	2747.24	2.03778	1.027	2.3297500000000002e-82	4.67503e-81	Up	61.486	62.9814	62.7086	27.5083	28.0929	31.3904	sulfite exporter TauE/SafE, putative	N/A
LmxM.32.1630	5575.29	8859.1	2291.48	0.258661	-1.95087	0	0	Down	147.615	137.944	123.607	489.5	514.099	494.535	cyclophilin, putative	N/A
LmxM.32.2390	10490.5	18092.1	2888.88	0.15968	-2.64674	0	0	Down	71.7804	67.5805	68.6244	413.453	412.993	406.877	heat shock protein, putative	N/A
LmxM.32.2800	4442.12	6018.2	2866.05	0.476229	-1.07027	7.5691e-113	2.2533e-111	Down	300.709	289.698	265.897	587.933	558.852	555.724	hypothetical protein, conserved	N/A
LmxM.32.3240	4173.49	6448.4	1898.58	0.294423	-1.76404	0	0	Down	203.382	206.465	197.099	640.146	672.127	639.867	h1 histone-like protein	N/A
LmxM.33.0010	12195.6	16473	7918.16	0.480675	-1.05687	1.4818e-119	4.7789e-118	Down	416.093	404.362	358.532	785.011	758.468	779.184	short chain dehydrogenase, putative	N/A
LmxM.33.0070	2197.27	1183.38	3211.15	2.71353	1.44017	2.0333e-197	1.3886e-195	Up	162.216	160.743	159.944	56.6083	55.4882	56.4081	ascorbate peroxidase, putative	APX
LmxM.33.0110	1784.39	2699.02	869.763	0.322241	-1.63379	5.1597000000000005e-199	3.584e-197	Down	60.3706	62.6289	58.5553	180.579	179.157	173.732	adenylate kinase, putative	N/A
LmxM.33.0350	5542.38	7637.9	3446.85	0.451277	-1.14792	1.3309999999999998e-184	7.9537e-183	Down	138.992	140.958	135.811	301.557	285.997	284.709	eukaryotic translation initiation factor 5, putative	N/A
LmxM.33.0380	2416.08	3473.08	1359.07	0.391305	-1.35363	1.7338999999999998e-175	9.521299999999998e-174	Down	43.8201	45.6883	44.9762	106.689	106.116	112.64	hypothetical protein, unknown function	N/A
LmxM.33.0390	1316.31	1756.03	876.584	0.499163	-1.00242	5.42411e-65	7.98583e-64	Down	63.0539	67.2681	65.1606	126.241	120.52	124.021	hypothetical protein, unknown function	N/A
LmxM.33.0820	2918.59	4355.91	1481.26	0.340049	-1.55619	1.236e-186	7.5523e-185	Down	93.1721	96.1519	87.0537	272.444	248.154	248.861	elongation factor 1-beta	N/A
LmxM.33.0840	3153.59	4639.85	1667.32	0.359354	-1.47652	1.5275e-172	8.167199999999999e-171	Down	78.7279	74.5881	83.4294	221.032	202.002	200.584	translation elongation factor 1-beta, putative	N/A
LmxM.33.1150	1613.49	956.621	2270.35	2.37323	1.24685	1.2069e-103	3.2693999999999996e-102	Up	87.6414	93.4382	92.0603	35.773	34.587	38.6239	hypothetical protein, conserved	N/A
LmxM.33.1980	290.401	180.849	399.954	2.21139	1.14495	2.06638e-20	9.126879999999999e-20	Up	26.0186	31.9824	30.3296	13.347	13.1017	11.3619	amastin-like surface protein, putative	N/A
LmxM.33.2340	8539.69	12017.5	5061.89	0.421212	-1.24738	0	0	Down	89.4016	86.3963	85.6819	196.743	195.907	195.159	asparaginyl-tRNA synthetase, putative	N/A
LmxM.33.2700	3655.32	6012.39	1298.25	0.215939	-2.2113	0	0	Down	81.3872	73.9294	76.5298	348.569	333.303	334.691	eukaryotic translation initiation factor 3 subunit g	EIF3G
LmxM.33.2770	3117.21	1969.8	4264.61	2.16496	1.11434	1.0808999999999998e-127	3.7538999999999995e-126	Up	97.4583	105.203	106.816	45.0208	44.8462	45.4834	calcineurin-like phosphoesterase-like protein, serine/threonine protein phosphatase-like protein	N/A
LmxM.33.3490	2558.95	3521.42	1596.49	0.453366	-1.14125	3.3505e-140	1.2904999999999999e-138	Down	58.2956	56.9712	56.0587	117.084	118.757	122.019	Tetratricopeptide repeat, putative	N/A
LmxM.33.3645	965.132	506.206	1424.06	2.81302	1.49212	5.982859999999999e-84	1.21861e-82	Up	218.04	248.556	225.948	84.5797	74.5071	73.9523	hypothetical protein	N/A
LmxM.33.3745	1059.99	656.275	1463.7	2.23031	1.15724	1.67358e-74	2.9697e-73	Up	45.4768	46.2046	45.4388	18.8216	19.6345	19.766	hypothetical protein	N/A
LmxM.33.3980	2249.9	3178.82	1320.97	0.415533	-1.26697	4.6344e-115	1.4159e-113	Down	129.336	144.852	131.089	321.831	305.929	295.612	nucleolar protein family a member-like protein	N/A
LmxM.33.4010	4782.37	6993.89	2570.85	0.367587	-1.44384	0	0	Down	371.424	369.259	378.686	963.352	972.141	947.85	hypothetical protein, conserved	N/A
LmxM.33.4290	4396.12	6648.41	2143.82	0.322455	-1.63283	6.0378e-287	7.666999999999999e-285	Down	135.272	138.691	146.701	429.461	406.943	398.586	nucleolar protein family a, putative	N/A
LmxM.34.0140	5002.31	7024.24	2980.38	0.424301	-1.23684	1.3006999999999998e-166	6.525099999999999e-165	Down	401.111	381.982	352.253	855.915	837.584	840.285	hypothetical protein, conserved	N/A
LmxM.34.0900	2780.65	3723.02	1838.28	0.493774	-1.01808	8.83211e-78	1.6615400000000002e-76	Down	128.988	112.272	114.838	238.124	222.89	221.768	hypothetical protein, conserved	N/A
LmxM.34.1470	4831.69	2804.17	6859.21	2.44607	1.29047	3.4087e-203	2.4088999999999998e-201	Up	154.084	156.384	159.681	58.2989	58.8908	64.831	choline/ethanolamine kinase, putative	N/A
LmxM.34.1540	8359.95	11278.4	5441.54	0.482483	-1.05145	3.8881e-210	2.8466999999999995e-208	Down	281.548	271.274	282.001	536.302	562.304	539.823	rieske iron-sulfur protein, mitochondrial precursor, putative	RISP
LmxM.34.3330	129.496	67.8441	191.147	2.81799	1.49467	4.0213e-13	1.25023e-12	Up	9.30873	7.76952	6.99175	2.14568	3.81772	2.13235	mitochondrial carrier protein, putative	N/A
LmxM.34.3860	6188.97	8620.38	3757.56	0.435889	-1.19797	1.9147999999999997e-242	1.8094999999999999e-240	Down	100.861	101.359	98.6183	221.726	217.832	213.923	T-complex protein 1, eta subunit, putative	N/A
LmxM.34.4130	1709.1	2341.85	1076.34	0.459626	-1.12147	9.21179e-74	1.60998e-72	Down	26.362	25.6712	30.6821	55.7704	58.6039	56.0144	polyadenylate-binding protein 2	PABP2
LmxM.34.4240	319.732	152.088	487.377	3.20464	1.68016	1.63669e-46	1.6320699999999998e-45	Up	23.5895	25.17	25.7628	7.37253	8.07368	6.57151	hypothetical protein, conserved	N/A
LmxM.34.4270	1814.38	2699.29	929.468	0.344317	-1.53819	6.195399999999999e-143	2.5174999999999997e-141	Down	83.5002	90.373	76.0441	235.567	223.434	228.273	Present in the outer mitochondrial membrane proteome 6	POMP6
LmxM.34.4380	8867.25	13640.6	4093.91	0.300125	-1.73637	0	0	Down	109.842	112.428	115.576	364.241	343.567	357.95	hypothetical protein, conserved	N/A
LmxM.34.4470	16928.6	25616.7	8240.55	0.321686	-1.63627	0	0	Down	632.608	625.782	597.341	1890.92	1781.42	1789.48	Co-chaperone protein P23	P23
LmxM.34.4840	1143.27	672.311	1614.24	2.40098	1.26362	2.8338299999999997e-78	5.39358e-77	Up	69.3647	67.2837	73.6187	28.6801	25.4725	28.7531	hypothetical protein, conserved	N/A
LmxM.34.5000	52.3687	26.0235	78.7139	3.0245	1.5967	2.90636e-8	6.77567e-8	Up	5.09362	3.80341	3.9086	1.72585	1.00757	1.27136	PSP1 C-terminal conserved region, putative	N/A
LmxM.34.5190	1358.01	892.606	1823.42	2.04278	1.03054	6.0683e-68	9.502330000000001e-67	Up	57.6676	59.2205	57.1376	27.551	27.6563	25.4514	NIMA-related kinase, putative	N/A
LmxM.34.5200	831.673	541.223	1122.12	2.07337	1.05198	9.634099999999998e-40	8.20716e-39	Up	69.4321	67.3152	62.0723	29.5627	33.5571	27.6939	hypothetical protein, conserved	N/A
LmxM.34.5240	1092.39	726.514	1458.27	2.00721	1.00519	2.0102999999999995e-53	2.3746599999999993e-52	Up	78.5511	84.5383	84.7491	36.8764	40.5496	39.5101	hypothetical protein, unknown function	N/A
LmxM.36.0180	26998.6	39098.4	14898.8	0.381058	-1.39192	0	0	Down	265.237	274.313	265.544	683.968	665.439	651.002	elongation factor 2	N/A
LmxM.36.0250	6904.19	9457.84	4350.53	0.45999	-1.12033	3.0232999999999994e-227	2.4817999999999993e-225	Down	120.537	121.965	122.441	255.035	250.918	245.214	eukaryotic translation initiation factor 3 subunit l	EIF3L
LmxM.36.0260	1863.45	1200.44	2526.47	2.10458	1.07353	6.90659e-80	1.34928e-78	Up	77.8306	77.9911	80.8714	36.3182	32.5205	37.6407	xylulokinase, putative	N/A
LmxM.36.0570	3574.05	5369.26	1778.84	0.331308	-1.59376	0	0	Down	37.6104	35.6293	35.6251	102.93	102.555	105.673	Elongation factor G1, mitochondrial, putative	EF-G1
LmxM.36.0581	1358.83	879.941	1837.72	2.08843	1.06242	1.27407e-73	2.2171999999999999e-72	Up	66.3306	68.9886	64.7046	30.0566	30.9382	29.7001	sec14, cytosolic factor	N/A
LmxM.36.0660	340.359	191.815	488.903	2.54895	1.3499	8.46152e-33	5.86748e-32	Up	38.8617	34.9786	36.8114	12.2223	13.426	15.475	Enriched in surface-labeled proteome protein 18	ESP18
LmxM.36.1160	2218.72	1130.3	3307.14	2.92588	1.54887	3.5787e-207	2.5738e-205	Up	138.29	137.916	131.299	43.2163	43.2182	45.4589	AmmeMemoRadiSam system protein B, putative	N/A
LmxM.36.1190	803.905	522.013	1085.8	2.07993	1.05654	3.66005e-37	2.87116e-36	Up	106.639	130.121	115.263	50.1329	54.1102	56.0581	hypothetical protein, conserved	N/A
LmxM.36.1270	381.419	234.65	528.188	2.25105	1.1706	8.50437e-25	4.49967e-24	Up	35.4841	37.6751	41.8407	15.9556	18.5913	13.8222	amastin-like surface protein-like protein	N/A
LmxM.36.1430	16322.9	23240.5	9405.22	0.404691	-1.30511	9.345000000000001e-276	1.1007e-273	Down	683.072	676.781	697.509	1679.83	1594.17	1538.76	translation elongation factor 1-beta, putative	N/A
LmxM.36.2020	7562.11	12993.7	2130.51	0.163965	-2.60854	0	0	Down	57.8519	57.2811	56.6462	335.725	334.297	321.941	chaperonin HSP60, mitochondrial precursor	N/A
LmxM.36.2030	19259.9	29660.7	8859.14	0.29868	-1.74333	0	0	Down	241.489	245.37	228.663	754.581	750.442	763.499	chaperonin HSP60, mitochondrial precursor	N/A
LmxM.36.2290	131.071	67.7992	194.343	2.86633	1.5192	8.68951e-13	2.64097e-12	Up	6.67377	4.98902	6.77442	2.8965	1.73129	1.45149	protein kinase, putative, serine/threonine protein kinase, putative	N/A
LmxM.36.2310	1816.69	2429.81	1203.57	0.495317	-1.01358	1.4215199999999999e-86	3.01637e-85	Down	54.7683	58.4648	55.5442	107.47	107.601	107.577	Mitochondrial ribosomal protein S18, putative	MRPS18
LmxM.36.3070	5156.96	7823.71	2490.21	0.318289	-1.65159	0	0	Down	168.278	164.42	151.706	483.339	478.494	479.312	fibrillarin	N/A
LmxM.36.3290	1276.75	1703.36	850.133	0.499055	-1.00273	1.7662099999999999e-50	1.9529199999999998e-49	Down	44.7467	51.8732	43.6691	88.9713	90.9686	86.2498	hypothetical protein, conserved	N/A
LmxM.36.3540	123.396	167.477	79.314	0.473728	-1.07787	3.13291e-7	6.80053e-7	Down	405.783	185.548	315.395	609.88	540.177	662.404	NA	NA
LmxM.36.3610	825.694	541.875	1109.51	2.04755	1.0339	1.12836e-46	1.12934e-45	Up	30.5694	31.1885	31.485	13.4532	14.381	15.2959	hypothetical protein, unknown function	N/A
LmxM.36.3880	4727.33	7252.06	2202.6	0.303728	-1.71915	0	0	Down	97.4624	90.9343	93.6676	295.688	292.728	290.913	eukaryotic translation initiation factor 3 subunit i, eukaryotic translation initiation factor 3 subunit, putative	EIF3I
LmxM.36.3910	16959.7	23984.4	9934.91	0.414221	-1.27153	0	0	Down	345.312	352.355	339.268	796.029	781.679	792.668	S-adenosylhomocysteine hydrolase	N/A
LmxM.36.3940	3975.69	2421.99	5529.38	2.283	1.19093	4.1362999999999994e-169	2.1548999999999996e-167	Up	77.2587	77.625	76.1779	30.1575	31.9414	33.7576	hypothetical protein, unknown function	N/A
LmxM.36.4140	676.928	375.413	978.443	2.60624	1.38197	1.56765e-60	2.14844e-59	Up	70.8276	80.8991	71.9101	25.7179	27.8657	27.687	Amastin surface glycoprotein, putative	N/A
LmxM.36.4250	32.8434	16.104498070000002	49.5823	3.07934	1.62262	7.39258e-6	1.44561e-5	Up	0.986152	1.01041	0.808235	0.254632	0.424174	0.184226	serine/threonine kinase, putative	N/A
LmxM.36.4460	4426.05	6352.82	2499.28	0.393411	-1.34589	5.941599999999999e-229	4.927299999999999e-227	Down	241.316	238.977	229.362	587.563	558.109	562.227	hypothetical protein, conserved	N/A
LmxM.36.4890	192.984	122.272	263.696	2.1567	1.10883	1.59024e-11	4.52518e-11	Up	12.4061	10.7783	15.2203	5.00784	4.88805	6.96868	hypothetical protein, conserved	N/A
LmxM.36.5100	5550.23	7652.83	3447.64	0.450507	-1.15038	1.1401999999999999e-234	1.0411999999999996e-232	Down	54.2443	52.9557	52.8139	111.644	111.647	113.039	hypothetical protein, conserved	N/A
LmxM.36.5360	1735.69	2325.25	1146.13	0.492897	-1.02064	8.37283e-73	1.4386e-71	Down	62.4439	61.7895	57.0575	120.72	112.302	115.221	ubiquinone biosynthesis methyltransferase, putative	N/A
LmxM.36.5480	655.054	428.836	881.272	2.0551	1.03921	1.8440299999999998e-37	1.46352e-36	Up	20.9558	19.2255	20.4973	9.60546	9.65002	8.69814	hypothetical protein, conserved	N/A
LmxM.36.5860	3716.09	2332.22	5099.96	2.18677	1.1288	5.4729e-154	2.4848e-152	Up	109.049	104.381	110.409	45.0267	46.5049	48.7086	a44l protein-like protein	N/A
LmxM.36.6090	2623.38	3499.71	1747.05	0.499182	-1.00236	2.8704499999999997e-79	5.52799e-78	Down	50.3301	52.9979	46.5035	95.5372	90.5548	98.138	ABC1 family, putative	N/A
LmxM.36.6780	67.4696	44.1887	90.7506	2.05365	1.03819	2.70436e-5	5.06998e-5	Up	3.57563	4.86352	5.7241	2.05642	2.39033	2.08295	nuclear lim interactor-interacting factor, putative	N/A
LmxM.36.6980	10888.6	16523.4	5253.8	0.317958	-1.65309	0	0	Down	108.175	111.725	108.666	326.708	327.689	324.08	eukaryotic translation initiation factor 3 subunit c	EIF3C
LmxM.36.6995	3161.32	4257.11	2065.52	0.485183	-1.0434	1.0622999999999999e-119	3.4533999999999997e-118	Down	254.507	261.846	239.018	492.137	488.052	494.079	cytochrome oxidase subunit IX, putative	COXIX
LmxM.08.1050a.1	6.8488	1.71113	11.9865	7.00128	2.80762	0.00244944	0.00380187	Up	2.68287	1.94919	0.899523	0.593774	0.150519	0	NA	NA
LmxM.14.0720.1	553.232	357.61	748.853	2.09409	1.06633	8.41911e-30	5.341299999999999e-29	Up	27.981	29.6088	33.4737	12.3899	14.1881	14.6084	NA	NA
LmxM.14.0730a.1	150.429	92.8379	208.02	2.24089	1.16407	7.59322e-13	2.31645e-12	Up	13.1271	12.4949	12.3158	4.45568	6.12306	5.46329	NA	NA
LmxM.24.1500a.1	279.141	449.738	108.545	0.241361	-2.05074	5.97282e-57	7.69273e-56	Down	10.6138	9.7223	8.67961	38.4156	39.9114	35.5162	NA	NA
LmxM.26.0010a.1	13.2218	21.9127	4.53095	0.206908	-2.27294	1.66477e-4	2.90896e-4	Down	0.243897	0.0817844	0.245325	1.09308	0.53366	0.984164	NA	NA
LmxM.30.0450a.1	879.841	560.999	1198.68	2.13659	1.09531	2.0650799999999997e-49	2.20828e-48	Up	85.1936	88.9932	84.2921	41.7309	36.1992	36.5818	NA	NA
LmxM.30.0450c.1	6915.43	3138.46	10692.4	3.40687	1.76845	0	0	Up	759.922	788.33534770000006	757.439	217.181	214.103	209.52	NA	NA
LmxM.30.0450e.1	149.658	70.22	229.096	3.26262	1.70603	5.8921199999999996e-21	2.6662199999999997e-20	Up	15.358	16.9644	21.1273	4.27381	5.09386	6.15165	NA	NA
LmxM.30.0450g.1	792.136	446.644	1137.63	2.54709	1.34885	2.55397e-75	4.6643e-74	Up	84.7927	81.4637	82.5904	29.8137	30.5158	32.1925	NA	NA
LmxM.30.0450h.1	3192.84	1908.15	4477.5304400000005	2.3465	1.23051	9.279599999999999e-157	4.3095e-155	Up	309.941	331.116	324.497	133.788	130.95	124.841	NA	NA
LmxM.30.0452c.1	241.442	115.415	367.469	3.18365	1.67068	1.07733e-36	8.35446e-36	Up	26.1706	26.887	26.1838	8.59572	7.02898	7.93424	NA	NA
LmxM.30.0453.1	954.668	439.812	1469.52	3.34131	1.74041	6.517599999999999e-113	1.9474e-111	Up	110.809	109.562	99.513	27.2924	30.5834	32.8189	NA	NA
LmxM.30.0454.1	552.614	296.622	808.606	2.72593	1.44675	3.47038e-57	4.51261e-56	Up	58.4208	67.1761	63.0033	22.1189	22.2761	21.1131	NA	NA
LmxM.30.1450a.1	35.0666	20.5475	49.5857	2.41292	1.27078	3.46683e-4	5.86855e-4	Up	4.53709	6.16781	8.14056	2.19828	1.73368	3.46366	NA	NA
LmxM.30.1800a.1	1572.5	2254.73	890.26	0.394815	-1.34075	3.3130999999999994e-110	9.581999999999999e-109	Down	21.613	24.6802	23.7576	55.6219	54.0401	58.3377	NA	NA
LmxM.33.1560a.1	82.0984	46.5765	117.62	2.52517	1.33638	1.09982e-9	2.81786e-9	Up	8.97515	8.95223	9.79275	3.40885	2.84203	4.14338	NA	NA
LmxM.33.1580.1	164.972	97.6116	232.333	2.3801	1.25102	3.21893e-16	1.1768e-15	Up	17.7221	18.0575	18.9734	7.1207	6.60579	8.05657	NA	NA
LmxM.33.1600.1	37.5362	16.4349	58.6375	3.56733	1.83485	1.64221e-7	3.63065e-7	Up	4.25939	3.90225	5.66143	1.36354	0.691303	1.61131	NA	NA
LmxM.33.1720.1	124.505	81.8532	167.156	2.0422	1.03013	6.48935e-9	1.5847e-8	Up	12.9737	10.6847	13.2647	6.17654	5.18311	5.75284	NA	NA
LmxM.33.1900a.1	319.983	211.325	428.641	2.02839	1.02034	3.46794e-20	1.51771e-19	Up	34.1274	31.2863	35.0883	16.4293	15.2835	15.1908	NA	NA
LmxM.34.0520a.1	7.18073	2.05701	12.3044	5.98622	2.58165	0.00360188	0.00549203	Up	0.178178	0.119494	0.458009	0.0197172	0.0799719	0.0199716	NA	NA
LmxM.34.0540e.1	24.3917	15.408	33.3755	2.16574	1.11486	0.00522152	0.0077948720000000004	Up	0.468351	0.519887	0.682272	0.305606	0.163095	0.260672	NA	NA
LmxM.34.3330a.1	86.6789	43.1529	130.205	3.01745	1.59333	1.32232e-11	3.77998e-11	Up	5.48768	4.13011	6.78731	1.98375	1.64203	1.51725	NA	NA
